# Supplementary material for: Dimerisation of the Yeast K+ Translocation Protein Trk1 Depends on the K+ Concentration
Source: Int J Mol Sci. 2022 Dec 26;24(1):398. doi: 10.3390/ijms24010398 (PMC9820094; doi:10.3390/ijms24010398)
Supplement: Supplementary file 1 [file ijms-24-00398-s001.zip]

Archive with 1 entries (1 files):
- ijms-2076561-supplementary.pdf
